# Supplementary material for: Squalene in oil-based adjuvant improves the immunogenicity of SARS-CoV-2 RBD and confirms safety in animal models
Source: PLoS One. 2022 Aug 23;17(8):e0269823. doi: 10.1371/journal.pone.0269823 (PMC9397949; doi:10.1371/journal.pone.0269823)
Supplement: S1 Dataset — (ZIP) [file pone.0269823.s005.zip]

Archive with 7 entries (7 files):
- Fig 4A data.xlsx
- Fig 4C data.xls
- Fig 5A data.xlsx
- Fig 5B data.xlsx
- Fig 6A data.xlsx
- Fig 7A data.xls
- Fig 7C data.xls
