# Supplementary material for: Squalene in oil-based adjuvant improves the immunogenicity of SARS-CoV-2 RBD and confirms safety in animal models
Source: PLoS One. 2022 Aug 23;17(8):e0269823. doi: 10.1371/journal.pone.0269823 (PMC9397949; doi:10.1371/journal.pone.0269823)
Supplement: S1 Dataset — (ZIP) [file pone.0269823.s005.zip › Fig 4A data.xlsx]

## Sheet: ELISA binding RBD-ACE2
			Absorbance 450 nm
	ng/mL RBD	Log (ng/mL)	Rep 1	Rep 2	Rep 3
	2000	3.30103	3.77	3.842	3.784
	1000	3	3.781	3.732	3.757
	500	2.69897	3.575	3.493	3.548
	250	2.39794	3.483	3.332	3.42
	125	2.09691	3.113	3.022	2.709
	62.5	1.79588	2.299	2.154	2.118
	31.25	1.49485	1.455	1.318	1.375
	15.63	1.19396	1.296	0.751	0.816
	7.81	0.892651	0.309	0.283	0.266
	3.91	0.592177	0.154	0.145	0.148
	1.95	0.290035	0.085	0.079	0.074
	EC50 estimation
	log(agonist) vs. response -- Variable slope (four parameters)
	Best-fit values
	Bottom	-0.03901
	Top	3.841
	LogEC50	1.67
	HillSlope	1.172
	EC50	46.79
	Span	3.88
	Std. Error
	Bottom	0.07526
	Top	0.06069
	LogEC50	0.02615
	HillSlope	0.08295
	Span	0.1139
	95% Confidence Intervals
	Bottom	-0.1929 to 0.1149
	Top	3.717 to 3.965
	LogEC50	1.617 to 1.724
	HillSlope	1.002 to 1.342
	EC50	41.36 to 52.92
	Span	3.647 to 4.113
	Goodness of Fit
	Degrees of Freedom	29
	R square	0.9933
	Absolute Sum of Squares	0.4643
	Sy.x	0.1265
	Number of points analyzed	33
