# Supplementary material for: Squalene in oil-based adjuvant improves the immunogenicity of SARS-CoV-2 RBD and confirms safety in animal models
Source: PLoS One. 2022 Aug 23;17(8):e0269823. doi: 10.1371/journal.pone.0269823 (PMC9397949; doi:10.1371/journal.pone.0269823)
Supplement: S1 Dataset — (ZIP) [file pone.0269823.s005.zip › Fig 4C data.xls]

## Sheet: Sheet0
	p1 | Freq. of Parent	p1/Single Cells | Freq. of Parent	p1/Single Cells/Live+ | Freq. of Parent	p1/Single Cells/Live+/FITC+ | Freq. of Parent	p1/Single Cells/Live+/FITC + | Median (FITC-A :: null)
Binding VeroE6_FACSBuffer_001.fcs	96.9 %	98.5 %	97.0 %	0.51 %	87.4
Binding VeroE6_RBDGenScript_16ug_002.fcs	96.6 %	98.5 %	96.7 %	83.0 %	858
Binding VeroE6_RBDGenScript_16ug_003.fcs	97.2 %	99.1 %	96.7 %	75.9 %	669
Binding VeroE6_RBDGenScript_8ug_004.fcs	97.0 %	99.2 %	96.5 %	64.6 %	500
Binding VeroE6_RBDGenScript_8ug_005.fcs	96.7 %	99.1 %	97.0 %	68.0 %	535
Binding VeroE6_RBDGenScript_4ug_006.fcs	97.5 %	99.0 %	96.5 %	48.1 %	378
Binding VeroE6_RBDGenScript_4ug_007.fcs	96.6 %	99.2 %	97.1 %	39.8 %	322
Binding VeroE6_RBDFarvet_16ug_008.fcs	96.6 %	99.0 %	97.4 %	65.9 %	527
Binding VeroE6_RBDFarvet_16ug_009.fcs	96.8 %	98.8 %	96.5 %	70.1 %	568
Binding VeroE6_RBDFarvet_8ug_010.fcs	96.8 %	99.2 %	97.6 %	55.1 %	429
Binding VeroE6_RBDFarvet_8ug_011.fcs	97.0 %	99.1 %	97.3 %	59.8 %	465
Binding VeroE6_RBDFarvet_4ug_012.fcs	97.0 %	99.1 %	97.0 %	33.9 %	291
Binding VeroE6_RBDFarvet_4ug_013.fcs	96.9 %	99.1 %	96.7 %	45.1 %	360
Binding VeroE6_FACSBuffer_016.fcs	97.0 %	99.1 %	98.0 %	0.91 %	93.8
Binding VeroE6_FACSBuffer_015.fcs	97.1 %	98.9 %	98.4 %	0.72 %	92.5
Mean	96.9 %	99.0 %	97.1 %	47.4 %	412
SD	0.25 %	0.23 %	0.57 %	27.6 %	218
