# Supplementary material for: Squalene in oil-based adjuvant improves the immunogenicity of SARS-CoV-2 RBD and confirms safety in animal models
Source: PLoS One. 2022 Aug 23;17(8):e0269823. doi: 10.1371/journal.pone.0269823 (PMC9397949; doi:10.1371/journal.pone.0269823)
Supplement: S1 Dataset — (ZIP) [file pone.0269823.s005.zip › Fig 5A data.xlsx]

## Sheet: ELISA IgG anti RBD mice
	Group
Days post-immunization	Control A1					Control A3					A1-20ug					A3-20ug
0	0.1255	0.1445	0.1255	0.1445	0.1915	0.082	0.083	0.082	0.083	0.122	0.14	0.131	0.17	0.1785	0.1785	0.114	0.143	0.1135	0.143	0.143
15	0.3945	0.156	0.4075	0.3955	0.1695	0.122	0.128	0.122	0.128	0.1425	0.4385	0.3525	0.544	0.725	0.818	3.078	1.442	0.8005	0.85	0.85
30	0.243	0.79	0.305	1.355	1.387	0.56	0.2085	0.2085	0.431	0.578	2.8825	2.795	3.618	3.2845	3.5755	3.7835	3.4625	3.5055	3.3275	2.734
45	0.2185	0.3115	1.205	1.0185	0.1695	0.1835	0.123	0.1395	0.091	0.091	2.106	1.994	1.994	3.308	3.1565	3.831	3.8265	3.5265	1.894	2.6125
Two-way ANOVA analysis
Table Analyzed	20 ug
Two-way RM ANOVA	Matching: Stacked
Alpha	0.05
Source of Variation	% of total variation	P value	P value summary	Significant?
Interaction	20.83	< 0.0001	****	Yes
Time	33.38	< 0.0001	****	Yes
Column Factor	36.32	< 0.0001	****	Yes
Subjects (matching)	4.234	0.0092	**	Yes
ANOVA table	SS	DF	MS	F (DFn, DFd)	P value
Interaction	26.78	9	2.975	F (9, 48) = 21.22	P < 0.0001
Time	42.92	3	14.31	F (3, 48) = 102.0	P < 0.0001
Column Factor	46.7	3	15.57	F (3, 16) = 45.76	P < 0.0001
Subjects (matching)	5.443	16	0.3402	F (16, 48) = 2.427	P = 0.0092
Residual	6.729	48	0.1402
Number of missing values	0
Tukey's multiple comparisons test
Within each row, compare columns (simple effects within rows)
Number of families	4
Number of comparisons per family	6
Alpha	0.05
Tukey's multiple comparisons test	Mean Diff.	95% CI of diff.	Significant?	Summary
0
Control A1 vs. Control A3	0.0559	-0.6716 to 0.7834	No	ns
Control A1 vs. A1-20ug	-0.0133	-0.7408 to 0.7142	No	ns
Control A1 vs. A3-20ug	0.015	-0.7125 to 0.7425	No	ns
Control A3 vs. A1-20ug	-0.0692	-0.7967 to 0.6583	No	ns
Control A3 vs. A3-20ug	-0.0409	-0.7684 to 0.6866	No	ns
A1-20ug vs. A3-20ug	0.0283	-0.6992 to 0.7558	No	ns
15
Control A1 vs. Control A3	0.1761	-0.5514 to 0.9036	No	ns
Control A1 vs. A1-20ug	-0.271	-0.9985 to 0.4565	No	ns
Control A1 vs. A3-20ug	-1.1	-1.827 to -0.3720	Yes	***
Control A3 vs. A1-20ug	-0.4471	-1.175 to 0.2804	No	ns
Control A3 vs. A3-20ug	-1.276	-2.003 to -0.5481	Yes	***
A1-20ug vs. A3-20ug	-0.8285	-1.556 to -0.1010	Yes	*
30
Control A1 vs. Control A3	0.4188	-0.3087 to 1.146	No	ns
Control A1 vs. A1-20ug	-2.415	-3.143 to -1.688	Yes	****
Control A1 vs. A3-20ug	-2.547	-3.274 to -1.819	Yes	****
Control A3 vs. A1-20ug	-2.834	-3.561 to -2.106	Yes	****
Control A3 vs. A3-20ug	-2.965	-3.693 to -2.238	Yes	****
A1-20ug vs. A3-20ug	-0.1315	-0.8590 to 0.5960	No	ns
45
Control A1 vs. Control A3	0.459	-0.2685 to 1.187	No	ns
Control A1 vs. A1-20ug	-1.927	-2.655 to -1.200	Yes	****
Control A1 vs. A3-20ug	-2.554	-3.281 to -1.826	Yes	****
Control A3 vs. A1-20ug	-2.386	-3.114 to -1.659	Yes	****
Control A3 vs. A3-20ug	-3.013	-3.740 to -2.285	Yes	****
A1-20ug vs. A3-20ug	-0.6264	-1.354 to 0.1011	No	ns
Test details	Mean 1	Mean 2	Mean Diff.	SE of diff.	N1	N2	q	DF
0
Control A1 vs. Control A3	0.1463	0.0904	0.0559	0.2758	5	5	0.2866	64
Control A1 vs. A1-20ug	0.1463	0.1596	-0.0133	0.2758	5	5	0.0682	64
Control A1 vs. A3-20ug	0.1463	0.1313	0.015	0.2758	5	5	0.07691	64
Control A3 vs. A1-20ug	0.0904	0.1596	-0.0692	0.2758	5	5	0.3548	64
Control A3 vs. A3-20ug	0.0904	0.1313	-0.0409	0.2758	5	5	0.2097	64
A1-20ug vs. A3-20ug	0.1596	0.1313	0.0283	0.2758	5	5	0.1451	64
15
Control A1 vs. Control A3	0.3046	0.1285	0.1761	0.2758	5	5	0.9029	64
Control A1 vs. A1-20ug	0.3046	0.5756	-0.271	0.2758	5	5	1.39	64
Control A1 vs. A3-20ug	0.3046	1.404	-1.1	0.2758	5	5	5.638	64
Control A3 vs. A1-20ug	0.1285	0.5756	-0.4471	0.2758	5	5	2.292	64
Control A3 vs. A3-20ug	0.1285	1.404	-1.276	0.2758	5	5	6.541	64
A1-20ug vs. A3-20ug	0.5756	1.404	-0.8285	0.2758	5	5	4.248	64
30
Control A1 vs. Control A3	0.816	0.3972	0.4188	0.2758	5	5	2.147	64
Control A1 vs. A1-20ug	0.816	3.231	-2.415	0.2758	5	5	12.38	64
Control A1 vs. A3-20ug	0.816	3.363	-2.547	0.2758	5	5	13.06	64
Control A3 vs. A1-20ug	0.3972	3.231	-2.834	0.2758	5	5	14.53	64
Control A3 vs. A3-20ug	0.3972	3.363	-2.965	0.2758	5	5	15.2	64
A1-20ug vs. A3-20ug	3.231	3.363	-0.1315	0.2758	5	5	0.6743	64
45
Control A1 vs. Control A3	0.5846	0.1256	0.459	0.2758	5	5	2.353	64
Control A1 vs. A1-20ug	0.5846	2.512	-1.927	0.2758	5	5	9.881	64
Control A1 vs. A3-20ug	0.5846	3.138	-2.554	0.2758	5	5	13.09	64
Control A3 vs. A1-20ug	0.1256	2.512	-2.386	0.2758	5	5	12.23	64
Control A3 vs. A3-20ug	0.1256	3.138	-3.013	0.2758	5	5	15.45	64
A1-20ug vs. A3-20ug	2.512	3.138	-0.6264	0.2758	5	5	3.212	64
