# Supplementary material for: Squalene in oil-based adjuvant improves the immunogenicity of SARS-CoV-2 RBD and confirms safety in animal models
Source: PLoS One. 2022 Aug 23;17(8):e0269823. doi: 10.1371/journal.pone.0269823 (PMC9397949; doi:10.1371/journal.pone.0269823)
Supplement: S1 Dataset — (ZIP) [file pone.0269823.s005.zip › Fig 5B data.xlsx]

## Sheet: ELISA IgG anti RBD mice
	Group
Days post-immunization	Control A1					Control A3					A1-50g					A3-50g
0	0.1255	0.1445	0.1255	0.1445	0.1915	0.082	0.083	0.082	0.083	0.122	0.1675	0.091	0.089	0.089		0.1225	0.137	0.1225	0.137	0.147
15	0.3945	0.156	0.4075	0.3955	0.1695	0.122	0.128	0.122	0.128	0.1425	0.3465	0.8025	0.8235	1.338	0.986	3.8175	1.8555	3.6175	3.541	1.2575
30	0.243	0.79	0.305	1.355	1.387	0.56	0.2085	0.2085	0.431	0.578	3.261	3.6315	3.368	2.0215	3.1645	3.8555	3.876	3.6005	3.794	3.1255
45	0.2185	0.3115	1.205	1.0185	0.1695	0.1835	0.123	0.1395	0.091	0.091	3.772	3.7815	3.709	3.8315	3.2715	3.833	3.6915	3.775	3.811	2.7135
Two-way ANOVA analysis
Table Analyzed	50 ug
Two-way ANOVA	Ordinary
Alpha	0.05
Source of Variation	% of total variation	P value	P value summary	Significant?
Interaction	21.74	< 0.0001	****	Yes
Row Factor	26.74	< 0.0001	****	Yes
Column Factor	44.25	< 0.0001	****	Yes
ANOVA table	SS	DF	MS	F (DFn, DFd)	P value
Interaction	37.91	9	4.212	F (9, 63) = 23.12	P < 0.0001
Row Factor	46.62	3	15.54	F (3, 63) = 85.31	P < 0.0001
Column Factor	77.16	3	25.72	F (3, 63) = 141.2	P < 0.0001
Residual	11.48	63	0.1821
Number of missing values	1
Tukey's multiple comparisons test
Within each row, compare columns (simple effects within rows)
Number of families	4
Number of comparisons per family	6
Alpha	0.05
Tukey's multiple comparisons test	Mean Diff.	95% CI of diff.	Significant?	Summary
0
Control A1 vs. Control A3	0.0559	-0.6564 to 0.7682	No	ns
Control A1 vs. A1-50g	0.03718	-0.7184 to 0.7927	No	ns
Control A1 vs. A3-50g	0.0131	-0.6992 to 0.7254	No	ns
Control A3 vs. A1-50g	-0.01873	-0.7743 to 0.7368	No	ns
Control A3 vs. A3-50g	-0.0428	-0.7551 to 0.6695	No	ns
A1-50g vs. A3-50g	-0.02408	-0.7796 to 0.7315	No	ns
15
Control A1 vs. Control A3	0.1761	-0.5362 to 0.8884	No	ns
Control A1 vs. A1-50g	-0.5547	-1.267 to 0.1576	No	ns
Control A1 vs. A3-50g	-2.513	-3.226 to -1.801	Yes	****
Control A3 vs. A1-50g	-0.7308	-1.443 to -0.01848	Yes	*
Control A3 vs. A3-50g	-2.689	-3.402 to -1.977	Yes	****
A1-50g vs. A3-50g	-1.959	-2.671 to -1.246	Yes	****
30
Control A1 vs. Control A3	0.4188	-0.2935 to 1.131	No	ns
Control A1 vs. A1-50g	-2.273	-2.986 to -1.561	Yes	****
Control A1 vs. A3-50g	-2.834	-3.547 to -2.122	Yes	****
Control A3 vs. A1-50g	-2.692	-3.404 to -1.980	Yes	****
Control A3 vs. A3-50g	-3.253	-3.965 to -2.541	Yes	****
A1-50g vs. A3-50g	-0.561	-1.273 to 0.1513	No	ns
45
Control A1 vs. Control A3	0.459	-0.2533 to 1.171	No	ns
Control A1 vs. A1-50g	-3.089	-3.801 to -2.376	Yes	****
Control A1 vs. A3-50g	-2.98	-3.693 to -2.268	Yes	****
Control A3 vs. A1-50g	-3.548	-4.260 to -2.835	Yes	****
Control A3 vs. A3-50g	-3.439	-4.152 to -2.727	Yes	****
A1-50g vs. A3-50g	0.1083	-0.6040 to 0.8206	No	ns
Test details	Mean 1	Mean 2	Mean Diff.	SE of diff.	N1	N2	q	DF
0
Control A1 vs. Control A3	0.1463	0.0904	0.0559	0.2699	5	5	0.2929	63
Control A1 vs. A1-50g	0.1463	0.1091	0.03718	0.2863	5	4	0.1836	63
Control A1 vs. A3-50g	0.1463	0.1332	0.0131	0.2699	5	5	0.06863	63
Control A3 vs. A1-50g	0.0904	0.1091	-0.01873	0.2863	5	4	0.09249	63
Control A3 vs. A3-50g	0.0904	0.1332	-0.0428	0.2699	5	5	0.2242	63
A1-50g vs. A3-50g	0.1091	0.1332	-0.02408	0.2863	4	5	0.1189	63
15
Control A1 vs. Control A3	0.3046	0.1285	0.1761	0.2699	5	5	0.9226	63
Control A1 vs. A1-50g	0.3046	0.8593	-0.5547	0.2699	5	5	2.906	63
Control A1 vs. A3-50g	0.3046	2.818	-2.513	0.2699	5	5	13.17	63
Control A3 vs. A1-50g	0.1285	0.8593	-0.7308	0.2699	5	5	3.829	63
Control A3 vs. A3-50g	0.1285	2.818	-2.689	0.2699	5	5	14.09	63
A1-50g vs. A3-50g	0.8593	2.818	-1.959	0.2699	5	5	10.26	63
30
Control A1 vs. Control A3	0.816	0.3972	0.4188	0.2699	5	5	2.194	63
Control A1 vs. A1-50g	0.816	3.089	-2.273	0.2699	5	5	11.91	63
Control A1 vs. A3-50g	0.816	3.65	-2.834	0.2699	5	5	14.85	63
Control A3 vs. A1-50g	0.3972	3.089	-2.692	0.2699	5	5	14.1	63
Control A3 vs. A3-50g	0.3972	3.65	-3.253	0.2699	5	5	17.04	63
A1-50g vs. A3-50g	3.089	3.65	-0.561	0.2699	5	5	2.939	63
45
Control A1 vs. Control A3	0.5846	0.1256	0.459	0.2699	5	5	2.405	63
Control A1 vs. A1-50g	0.5846	3.673	-3.089	0.2699	5	5	16.18	63
Control A1 vs. A3-50g	0.5846	3.565	-2.98	0.2699	5	5	15.61	63
Control A3 vs. A1-50g	0.1256	3.673	-3.548	0.2699	5	5	18.59	63
Control A3 vs. A3-50g	0.1256	3.565	-3.439	0.2699	5	5	18.02	63
A1-50g vs. A3-50g	3.673	3.565	0.1083	0.2699	5	5	0.5674	63
