# Supplementary material for: Squalene in oil-based adjuvant improves the immunogenicity of SARS-CoV-2 RBD and confirms safety in animal models
Source: PLoS One. 2022 Aug 23;17(8):e0269823. doi: 10.1371/journal.pone.0269823 (PMC9397949; doi:10.1371/journal.pone.0269823)
Supplement: S1 Dataset — (ZIP) [file pone.0269823.s005.zip › Fig 6A data.xlsx]

## Sheet: ELISA IgG anti-RBD hamsters
	Group
	Control					RBD
0	0.057	0.061	0.077	0.059	0.053	0.109	0.09	0.07	0.06	0.05
15	0.056	0.058	0.06	0.062	0.063	2.047	1.019	1.734	1.73	1.55
30	0.087	0.065	0.057	0.053	0.074	2.15	3.26	2.23	2.28	3.39
Two-Way ANOVA analysis
Table Analyzed	IgG Hamsters
Two-way ANOVA	Ordinary
Alpha	0.05
Source of Variation	% of total variation	P value	P value summary	Significant?
Interaction	25.2	< 0.0001	****	Yes
Row Factor	25.41	< 0.0001	****	Yes
Column Factor	43.23	< 0.0001	****	Yes
ANOVA table	SS	DF	MS	F (DFn, DFd)	P value
Interaction	8.429	2	4.214	F (2, 24) = 49.12	P < 0.0001
Row Factor	8.496	2	4.248	F (2, 24) = 49.51	P < 0.0001
Column Factor	14.46	1	14.46	F (1, 24) = 168.5	P < 0.0001
Residual	2.059	24	0.0858
Number of missing values	0
Tukey's multiple comparisons test
Compare cell means regardless of rows and columns
Number of families	1
Number of comparisons per family	15
Alpha	0.05
Tukey's multiple comparisons test	Mean Diff.	95% CI of diff.	Significant?	Summary	Adjusted P Value
0:Control vs. 0:RBD	-0.0144	-0.5872 to 0.5584	No	ns	> 0.9999
0:Control vs. 15:Control	0.0016	-0.5712 to 0.5744	No	ns	> 0.9999
0:Control vs. 15:RBD	-1.555	-2.127 to -0.9818	Yes	****	< 0.0001
0:Control vs. 30:Control	-0.0058	-0.5786 to 0.5670	No	ns	> 0.9999
0:Control vs. 30:RBD	-2.601	-3.173 to -2.028	Yes	****	< 0.0001
0:RBD vs. 15:Control	0.016	-0.5568 to 0.5888	No	ns	> 0.9999
0:RBD vs. 15:RBD	-1.54	-2.113 to -0.9674	Yes	****	< 0.0001
0:RBD vs. 30:Control	0.0086	-0.5642 to 0.5814	No	ns	> 0.9999
0:RBD vs. 30:RBD	-2.586	-3.159 to -2.013	Yes	****	< 0.0001
15:Control vs. 15:RBD	-1.556	-2.129 to -0.9834	Yes	****	< 0.0001
15:Control vs. 30:Control	-0.0074	-0.5802 to 0.5654	No	ns	> 0.9999
15:Control vs. 30:RBD	-2.602	-3.175 to -2.029	Yes	****	< 0.0001
15:RBD vs. 30:Control	1.549	0.9760 to 2.122	Yes	****	< 0.0001
15:RBD vs. 30:RBD	-1.046	-1.619 to -0.4732	Yes	***	0.0001
30:Control vs. 30:RBD	-2.595	-3.168 to -2.022	Yes	****	< 0.0001
Test details	Mean 1	Mean 2	Mean Diff.	SE of diff.	N1	N2	q	DF
0:Control vs. 0:RBD	0.0614	0.0758	-0.0144	0.1853	5	5	0.1099	24
0:Control vs. 15:Control	0.0614	0.0598	0.0016	0.1853	5	5	0.01221	24
0:Control vs. 15:RBD	0.0614	1.616	-1.555	0.1853	5	5	11.87	24
0:Control vs. 30:Control	0.0614	0.0672	-0.0058	0.1853	5	5	0.04428	24
0:Control vs. 30:RBD	0.0614	2.662	-2.601	0.1853	5	5	19.85	24
0:RBD vs. 15:Control	0.0758	0.0598	0.016	0.1853	5	5	0.1221	24
0:RBD vs. 15:RBD	0.0758	1.616	-1.54	0.1853	5	5	11.76	24
0:RBD vs. 30:Control	0.0758	0.0672	0.0086	0.1853	5	5	0.06565	24
0:RBD vs. 30:RBD	0.0758	2.662	-2.586	0.1853	5	5	19.74	24
15:Control vs. 15:RBD	0.0598	1.616	-1.556	0.1853	5	5	11.88	24
15:Control vs. 30:Control	0.0598	0.0672	-0.0074	0.1853	5	5	0.05649	24
15:Control vs. 30:RBD	0.0598	2.662	-2.602	0.1853	5	5	19.87	24
15:RBD vs. 30:Control	1.616	0.0672	1.549	0.1853	5	5	11.82	24
15:RBD vs. 30:RBD	1.616	2.662	-1.046	0.1853	5	5	7.985	24
30:Control vs. 30:RBD	0.0672	2.662	-2.595	0.1853	5	5	19.81	24
