# Supplementary material for: Squalene in oil-based adjuvant improves the immunogenicity of SARS-CoV-2 RBD and confirms safety in animal models
Source: PLoS One. 2022 Aug 23;17(8):e0269823. doi: 10.1371/journal.pone.0269823 (PMC9397949; doi:10.1371/journal.pone.0269823)
Supplement: S1 Dataset — (ZIP) [file pone.0269823.s005.zip › Fig 7A data.xls]

## Sheet: Sheet0
	Lymphocytes/-dead/Single Cells/CD4+ | Freq. of Parent	Lymphocytes/-dead/Single Cells/CD8+ | Freq. of Parent
FC_A1_20ug_Mouse1_RBD_001.fcs	2.74 %	2.38 %
FC_A1_20ug_Mouse2_RBD_002.fcs	3.40 %	0.93 %
FC_A1_20ug_Mouse3_RBD_003.fcs	3.77 %	7.31 %
FC_A1_20ug_Mouse5_RBD_004.fcs	4.92 %	6.60 %
FC_A1_50ug_Mouse2_RBD_005.fcs	3.43 %	8.78 %
FC_A1_50ug_Mouse3_RBD_006.fcs	4.46 %	1.92 %
FC_A1_50ug_Mouse4_RBD_007.fcs	7.62 %	13.8 %
FC_A1_50ug_Mouse5_RBD_008.fcs	7.90 %	7.03 %
FC_A1_Adjuvant_Mouse2_RBD_009.fcs	8.91 %	10.9 %
FC_A1_Adjuvant_Mouse3_RBD_010.fcs	6.85 %	9.28 %
FC_A1_Adjuvant_Mouse4_RBD_011.fcs	7.35 %	2.39 %
FC_A3_20ug_Mouse1_RBD_012.fcs	4.98 %	11.8 %
FC_A3_20ug_Mouse2_RBD_013.fcs	4.77 %	4.81 %
FC_A3_20ug_Mouse4_RBD_014.fcs	12.6 %	6.75 %
FC_A3_20ug_Mouse5_RBD_015.fcs	4.89 %	10.4 %
FC_A3_50ug_Mouse1_RBD_016.fcs	5.32 %	4.91 %
FC_A3_50ug_Mouse2_RBD_017.fcs	5.34 %	9.28 %
FC_A3_50ug_Mouse3_RBD_018.fcs	4.65 %	5.99 %
FC_A3_50ug_Mouse5_RBD_019.fcs	5.06 %	3.17 %
FC_A1_Adjuvant_Mouse1_RBD_020.fcs	9.53 %	13.3 %
FC_A1_Adjuvant_Mouse3_RBD_021.fcs	5.36 %	7.53 %
FC_A1_Adjuvant_Mouse4_RBD_022.fcs	3.46 %	11.0 %
Mean	5.79 %	7.28 %
SD	2.38 %	3.74 %
