# Supplementary material for: Squalene in oil-based adjuvant improves the immunogenicity of SARS-CoV-2 RBD and confirms safety in animal models
Source: PLoS One. 2022 Aug 23;17(8):e0269823. doi: 10.1371/journal.pone.0269823 (PMC9397949; doi:10.1371/journal.pone.0269823)
Supplement: S1 Dataset — (ZIP) [file pone.0269823.s005.zip › Fig 7C data.xls]

## Sheet: ICS_A1_20ug_50ug
	Lymphocytes/Live/Single Cells/CD3+/CD4+/IFNg+ | Freq. of Parent	Lymphocytes/Live/Single Cells/CD3+/CD4+/IL2+ | Freq. of Parent	Lymphocytes/Live/Single Cells/CD3+/CD4+/TNF+ | Freq. of Parent	Lymphocytes/Live/Single Cells/CD3+/CD8+/IFNg+ | Freq. of Parent	Lymphocytes/Live/Single Cells/CD3+/CD8+/IL2+ | Freq. of Parent	Lymphocytes/Live/Single Cells/CD3+/CD8+/TNF+ | Freq. of Parent
ICS Raton_A1_20ug_Mouse1_negative_001.fcs	0.018 %	0 %	0 %	0.89 %	3.26 %	2.97 %
ICS Raton_A1_20ug_Mouse1_positive_002.fcs	1.81 %	1.17 %	6.24 %	10.6 %	6.77 %	32.0 %
ICS Raton_A1_20ug_Mouse1_RBD_003.fcs	0 %	0.043 %	0.022 %	1.57 %	7.83 %	4.96 %
ICS Raton_A1_20ug_Mouse1_RBD_004.fcs	0.085 %	0.042 %	0.064 %	1.92 %	13.8 %	10.0 %
ICS Raton_A1_20ug_Mouse2_negative_005.fcs	0.17 %	0.20 %	0.068 %	0 %	13.5 %	1.96 %
ICS Raton_A1_20ug_Mouse2_positive_006.fcs	7.75 %	0.89 %	6.96 %	23.2 %	9.51 %	21.7 %
ICS Raton_A1_20ug_Mouse2_RBD_007.fcs	0.27 %	0.18 %	0.27 %	0.55 %	9.30 %	1.23 %
ICS Raton_A1_20ug_Mouse2_RBD_008.fcs	0.23 %	0.33 %	0.33 %	1.44 %	8.42 %	5.13 %
ICS Raton_A1_20ug_Mouse3_negative_009.fcs	0.24 %	0.089 %	0.059 %	1.57 %	10.2 %	9.41 %
ICS Raton_A1_20ug_Mouse3_positive_010.fcs	17.6 %	0.76 %	6.34 %	14.5 %	7.13 %	12.5 %
ICS Raton_A1_20ug_Mouse3_RBD_011.fcs	0.11 %	0.071 %	0 %	0.33 %	6.72 %	3.61 %
ICS Raton_A1_20ug_Mouse3_RBD_008.fcs	0.18 %	0.15 %	0.18 %	0.40 %	22.2 %	9.13 %
ICS Raton_A1_50ug_Mouse1_negative_009.fcs	0.33 %	0 %	0.030 %	2.49 %	8.33 %	3.80 %
ICS Raton_A1_50ug_Mouse1_positive_010.fcs	5.95 %	1.31 %	4.79 %	29.5 %	4.47 %	22.5 %
ICS Raton_A1_50ug_Mouse1_RBD_011.fcs	0.35 %	0.14 %	0.18 %	0.94 %	5.11 %	1.56 %
ICS Raton_A1_50ug_Mouse1_RBD_012.fcs	0.24 %	0.10 %	0.14 %	1.22 %	14.4 %	4.87 %
ICS Raton_A1_50ug_Mouse2_negative_013.fcs	0.39 %	0 %	0.18 %	0.90 %	5.56 %	1.25 %
ICS Raton_A1_50ug_Mouse2_positive_014.fcs	12.3 %	0.34 %	4.34 %	23.5 %	4.25 %	23.5 %
ICS Raton_A1_50ug_Mouse2_RBD_015.fcs	0.24 %	0 %	0.12 %	0.98 %	1.73 %	0.81 %
ICS Raton_A1_50ug_Mouse2_RBD_016.fcs	0.10 %	0.035 %	0.10 %	0.40 %	6.57 %	1.00 %
ICS Raton_A1_50ug_Mouse3_negative_017.fcs	0.19 %	0 %	0.056 %	1.49 %	9.67 %	2.97 %
ICS Raton_A1_50ug_Mouse3_positive_018.fcs	12.9 %	0.87 %	8.48 %	26.3 %	10.8 %	19.4 %
ICS Raton_A1_50ug_Mouse3_RBD_019.fcs	0.15 %	0 %	0.061 %	0.87 %	19.9 %	3.90 %
ICS Raton_A1_50ug_Mouse3_RBD_020.fcs	0.12 %	0.12 %	0.088 %	0.98 %	15.4 %	5.56 %
ICS Raton_Adjuvant_Mouse1_negative_017.fcs	2.49 %	0.055 %	0.11 %	2.92 %	6.17 %	3.25 %
ICS Raton_Adjuvant_Mouse1_positive_018.fcs	11.5 %	0.57 %	3.56 %	31.1 %	5.65 %	14.1 %
ICS Raton_Adjuvant_Mouse1_RBD_019.fcs	0.71 %	0.073 %	0.12 %	1.04 %	9.51 %	2.82 %
ICS Raton_Adjuvant_Mouse1_RBD_020.fcs	0.44 %	0.055 %	0.082 %	0.26 %	4.57 %	1.44 %
ICS Raton_Adjuvant_Mouse2_negative_021.fcs	0.98 %	0.49 %	0.058 %	1.56 %	16.9 %	3.12 %
ICS Raton_Adjuvant_Mouse2_positive_022.fcs	3.29 %	0.51 %	7.33 %	20.7 %	26.7 %	18.0 %
ICS Raton_Adjuvant_Mouse2_RBD_023.fcs	0.027 %	0.11 %	0.027 %	0 %	16.5 %	2.88 %
ICS Raton_Adjuvant_Mouse2_RBD_024.fcs	0.11 %	0.056 %	0.11 %	0 %	16.1 %	2.75 %
ICS Raton_Adjuvant_Mouse3_negative_025.fcs	0.55 %	0.097 %	0.23 %	1.57 %	5.84 %	3.82 %
ICS Raton_Adjuvant_Mouse3_positive_026.fcs	13.9 %	0.85 %	5.46 %	37.1 %	3.37 %	29.2 %
ICS Raton_Adjuvant_Mouse3_RBD_027.fcs	0.45 %	0.060 %	0.089 %	0.88 %	6.47 %	4.12 %
ICS Raton_Adjuvant_Mouse3_RBD_028.fcs	0.34 %	0 %	0.24 %	1.87 %	4.44 %	4.44 %
Mean	2.68 %	0.27 %	1.57 %	6.82 %	9.64 %	8.21 %
SD	4.82 %	0.36 %	2.67 %	10.8 %	5.77 %	8.58 %

## Sheet: ICS_A3_20ug_50ug
	Lymphocytes/Live/Single Cells/CD3+/CD4+/IFNg+ | Freq. of Parent	Lymphocytes/Live/Single Cells/CD3+/CD4+/IL2+ | Freq. of Parent	Lymphocytes/Live/Single Cells/CD3+/CD4+/TNF+ | Freq. of Parent	Lymphocytes/Live/Single Cells/CD3+/CD8+/IFNg+ | Freq. of Parent	Lymphocytes/Live/Single Cells/CD3+/CD8+/IL-2 | Freq. of Parent	Lymphocytes/Live/Single Cells/CD3+/CD8+/TNF+ | Freq. of Parent
ICS Raton_A3_20ug_Mouse1_negative_037.fcs	0.098 %	0 %	0.20 %	1.30 %	11.2 %	7.55 %
ICS Raton_A3_20ug_Mouse1_positive_038.fcs	13.6 %	1.17 %	9.94 %	36.2 %	6.01 %	7.92 %
ICS Raton_A3_20ug_Mouse1_RBD_039.fcs	0.42 %	0.052 %	0.26 %	0.84 %	2.78 %	3.97 %
ICS Raton_A3_20ug_Mouse1_RBD_040.fcs	0.26 %	0 %	0.65 %	0.55 %	5.53 %	2.27 %
ICS Raton_A3_20ug_Mouse2_negative_041.fcs	2.40 %	0.93 %	1.05 %	17.4 %	4.84 %	9.03 %
ICS Raton_A3_20ug_Mouse2_positive_042.fcs	6.18 %	1.18 %	8.38 %	25.4 %	7.49 %	11.4 %
ICS Raton_A3_20ug_Mouse2_RBD_043.fcs	1.22 %	0.67 %	0.50 %	6.36 %	5.34 %	5.34 %
ICS Raton_A3_20ug_Mouse2_RBD_044.fcs	0.76 %	0.34 %	0.42 %	1.94 %	9.22 %	16.5 %
ICS Raton_A3_20ug_Mouse3_negative_045.fcs	0.51 %	0.51 %	0.83 %	2.49 %	12.8 %	3.56 %
ICS Raton_A3_20ug_Mouse3_positive_046.fcs	8.56 %	2.70 %	16.9 %	38.0 %	13.6 %	20.1 %
ICS Raton_A3_20ug_Mouse3_RBD_047.fcs	1.00 %	0.73 %	0.73 %	3.10 %	14.7 %	4.65 %
ICS Raton_A3_20ug_Mouse3_RBD_048.fcs	0.93 %	0.93 %	1.14 %	3.70 %	11.1 %	5.93 %
ICS Raton_A3_50ug_Mouse1_negative_049.fcs	0.34 %	0.20 %	0.17 %	2.01 %	2.99 %	1.53 %
ICS Raton_A3_50ug_Mouse1_positive_050.fcs	6.46 %	0.61 %	11.9 %	27.0 %	14.5 %	11.1 %
ICS Raton_A3_50ug_Mouse1_RBD_051.fcs	0.28 %	0.095 %	0.22 %	3.74 %	4.12 %	2.49 %
ICS Raton_A3_50ug_Mouse1_RBD_052.fcs	0.061 %	0.091 %	0.15 %	0.98 %	4.47 %	1.96 %
ICS Raton_A3_50ug_Mouse2_negative_053.fcs	3.39 %	0.12 %	0.72 %	11.1 %	6.67 %	16.3 %
ICS Raton_A3_50ug_Mouse2_positive_054.fcs	15.3 %	0.46 %	2.99 %	17.0 %	7.54 %	4.92 %
ICS Raton_A3_50ug_Mouse2_RBD_055.fcs	0.77 %	0.16 %	0.48 %	2.52 %	7.55 %	6.12 %
ICS Raton_A3_50ug_Mouse2_RBD_056.fcs	1.04 %	0.090 %	0.72 %	5.31 %	26.6 %	13.0 %
ICS Raton_A3_50ug_Mouse3_negative_057.fcs	3.43 %	0 %	0.42 %	17.7 %	2.50 %	2.88 %
ICS Raton_A3_50ug_Mouse3_positive_058.fcs	7.76 %	0.066 %	4.38 %	26.2 %	5.38 %	5.13 %
ICS Raton_A3_50ug_Mouse3_RBD_059.fcs	0.49 %	0.049 %	0.27 %	3.59 %	4.38 %	3.78 %
ICS Raton_A3_50ug_Mouse3_RBD_060.fcs	0.35 %	0.035 %	0.17 %	3.86 %	5.93 %	3.86 %
ICS Raton_Adjuvant_Mouse1_negative_061.fcs	0.47 %	0 %	0.20 %	0.88 %	20.7 %	3.96 %
ICS Raton_Adjuvant_Mouse1_positive_062.fcs	7.05 %	0.93 %	15.0 %	32.7 %	10.4 %	22.5 %
ICS Raton_Adjuvant_Mouse1_RBD_063.fcs	1.48 %	0 %	0 %	3.92 %	29.4 %	5.88 %
ICS Raton_Adjuvant_Mouse1_RBD_064.fcs	0.17 %	0.17 %	0.33 %	0 %	35.8 %	5.66 %
ICS Raton_Adjuvant_Mouse2_negative_065.fcs	0.53 %	0.088 %	0.44 %	1.88 %	19.2 %	10.8 %
ICS Raton_Adjuvant_Mouse2_positive_066.fcs	8.01 %	1.44 %	18.6 %	32.8 %	23.0 %	17.2 %
ICS Raton_Adjuvant_Mouse2_RBD_067.fcs	2.48 %	0.63 %	0.63 %	4.20 %	16.8 %	7.63 %
ICS Raton_Adjuvant_Mouse2_RBD_068.fcs	0.35 %	0.17 %	0.35 %	4.97 %	16.1 %	8.70 %
ICS Raton_Adjuvant_Mouse3_negative_069.fcs	0.38 %	0 %	0.13 %	1.14 %	21.0 %	3.65 %
ICS Raton_Adjuvant_Mouse3_positive_070.fcs	10.3 %	0.41 %	12.1 %	17.5 %	39.1 %	14.9 %
ICS Raton_Adjuvant_Mouse3_RBD_071.fcs	0.29 %	0.29 %	0.44 %	1.04 %	20.4 %	3.46 %
ICS Raton_Adjuvant_Mouse3_RBD_072.fcs	0.45 %	0.11 %	0.34 %	0.73 %	25.9 %	0.97 %
Mean	2.99 %	0.43 %	3.12 %	10.0 %	13.2 %	7.68 %
SD	4.06 %	0.56 %	5.34 %	11.9 %	9.57 %	5.56 %
